# Supplementary material for: Crossing the Rift valley: using complete mitogenomes to infer the diversification and biogeographic history of ethiopian highlands Ptychadena (anura: Ptychadenidae)
Source: Front Genet. 2023 Aug 3;14:1215715. doi: 10.3389/fgene.2023.1215715 (PMC10434514; doi:10.3389/fgene.2023.1215715)
Supplement: Supplementary file 1 [file Table1.xlsx]

## Sheet: TableS1
Table S1: Sample information, including geographical data, analyses in with sample was included and sequence information (genBank Accession number and biproject info - PRJNA975347).
Specie	ID	Species Clade	Species population	Biogeographical area	latitude	longitude	Elevation (meters)	SNP	TIME TREE	GenBank Acc. n. - mitogenome	SRA accession	biosample_accession
Ptychadena amharensis	XF-11-142	P. cooperi clade		North Blue Nile Valley	10.1908	38.1401	2434	OK	OK	OR224572	SRR24719044	SAMN35324554
Ptychadena amharensis	XF-11-143	P. cooperi clade		North Blue Nile Valley	10.1908	38.1401	2434			OR224579	SRR24719033	SAMN35324555
Ptychadena amharensis	XF-11-147	P. cooperi clade		North Blue Nile Valley	10.1908	38.1401	2434			OR224585	SRR24719022	SAMN35324556
Ptychadena amharensis	XF-11-148	P. cooperi clade		North Blue Nile Valley	10.1908	38.1401	2434			OR224588	SRR24719011	SAMN35324557
Ptychadena amharensis	XF-11-149	P. cooperi clade		North Blue Nile Valley	10.1908	38.1401	2434			OR224586	SRR24719126	SAMN35324558
Ptychadena amharensis	XF-11-150	P. cooperi clade		North Blue Nile Valley	10.2401	37.9686	2537	OK		OR224587	SRR24719298	SAMN35324559
Ptychadena amharensis	XF-11-151	P. cooperi clade		North Blue Nile Valley	10.2401	37.9686	2537			OR224590	SRR24719287	SAMN35324560
Ptychadena amharensis	XF-11-152	P. cooperi clade		North Blue Nile Valley	10.2401	37.9686	2537			OR224599	SRR24719276	SAMN35324561
Ptychadena amharensis	XF-11-153	P. cooperi clade		North Blue Nile Valley	10.2401	37.9686	2537			OR224575	SRR24719209	SAMN35324562
Ptychadena amharensis	XF-11-154	P. cooperi clade		North Blue Nile Valley	10.223	37.9876	2414			OR224604	SRR24719198	SAMN35324563
Ptychadena amharensis	XF-11-169	P. cooperi clade		North Blue Nile Valley	10.3539	37.7122	2385	OK		OR224580	SRR24719187	SAMN35324564
Ptychadena amharensis	XF-11-172	P. cooperi clade		North Blue Nile Valley	10.3539	37.7122	2385			OR224578	SRR24719106	SAMN35324565
Ptychadena amharensis	XF-11-173	P. cooperi clade		North Blue Nile Valley	10.3539	37.7122	2385			OR224603	SRR24719095	SAMN35324566
Ptychadena amharensis	XF-13-650	P. cooperi clade		North Blue Nile Valley	10.3628	37.6581	2209	OK		OR224593	SRR24719034	SAMN35324608
Ptychadena amharensis	XF-13-669	P. cooperi clade		North Blue Nile Valley	10.9386	36.8947	2514	OK		OR224581	SRR24719032	SAMN35324609
Ptychadena amharensis	XF-13-670	P. cooperi clade		North Blue Nile Valley	10.8522	37.0147	2443	OK		OR224582	SRR24719031	SAMN35324610
Ptychadena amharensis	XF-13-671	P. cooperi clade		North Blue Nile Valley	10.8522	37.0147	2443			OR224583	SRR24719030	SAMN35324611
Ptychadena amharensis	XF-13-692	P. cooperi clade		North Blue Nile Valley	11.0019	36.9197	2562	OK		OR224577	SRR24719029	SAMN35324612
Ptychadena amharensis	XF-13-693	P. cooperi clade		North Blue Nile Valley	11.0019	36.9197	2562			OR224584	SRR24719028	SAMN35324613
Ptychadena amharensis	XF-13-694	P. cooperi clade		North Blue Nile Valley	11.0019	36.9197	2562			OR224576	SRR24719027	SAMN35324614
Ptychadena amharensis	XF-15-313	P. cooperi clade		North Blue Nile Valley	10.2745	37.8264	2308	OK		OR224602	SRR24719127	SAMN35324638
Ptychadena amharensis	XF-15-314	P. cooperi clade		North Blue Nile Valley	10.2745	37.8264	2308			OR224592	SRR24719125	SAMN35324639
Ptychadena amharensis	XF-15-328	P. cooperi clade		North Blue Nile Valley	11.5132	37.4926	1710	OK		OR224598	SRR24719123	SAMN35324641
Ptychadena amharensis	XF-15-363	P. cooperi clade		North Blue Nile Valley	13.1098	37.8636	2729	OK		OR224595	SRR24719122	SAMN35324642
Ptychadena amharensis	XF-15-367	P. cooperi clade		North Blue Nile Valley	13.0359	37.799	2660	OK		OR224596	SRR24719121	SAMN35324643
Ptychadena amharensis	XF-15-374	P. cooperi clade		North Blue Nile Valley	12.5295	37.3276	2098	OK		OR224597	SRR24719120	SAMN35324644
Ptychadena amharensis	XF-15-380	P. cooperi clade		North Blue Nile Valley	10.5281	37.0093	1967	OK		OR224591	SRR24719119	SAMN35324645
Ptychadena amharensis	SB579	P. cooperi clade		North Blue Nile Valley	10.3566	37.6571	2208	OK		OR224601	SRR24719168	SAMN35324766
Ptychadena amharensis	SB584	P. cooperi clade		North Blue Nile Valley	10.352	37.7114	2385	OK		OR224573	SRR24719167	SAMN35324767
Ptychadena amharensis	SB591	P. cooperi clade		North Blue Nile Valley	10.352	37.7114	2385			OR224600	SRR24719166	SAMN35324768
Ptychadena amharensis	SB592	P. cooperi clade		North Blue Nile Valley	10.352	37.7114	2385			OR224594	SRR24719164	SAMN35324769
Ptychadena amharensis	SB602	P. cooperi clade		North Blue Nile Valley	10.352	37.7114	2385			OR224589	SRR24719163	SAMN35324770
Ptychadena amharensis	SB605	P. cooperi clade		North Blue Nile Valley	10.352	37.7114	2385			OR224574	SRR24719162	SAMN35324771
Ptychadena cooperi	XF-15-516	P. cooperi clade	C1-Guru	East side of the GRV	8.17614	39.9128	2945	OK		OR228592	SRR24719293	SAMN35324653
Ptychadena cooperi	XF-15-518	P. cooperi clade	C1-Guru	East side of the GRV	8.17614	39.9128	2945	OK		OR228593	SRR24719292	SAMN35324654
Ptychadena cooperi	SB491	P. cooperi clade	C1-Guru	East side of the GRV	7.64615	39.7883	2377	OK	OK	OR228595	SRR24719184	SAMN35324751
Ptychadena cooperi	SB492	P. cooperi clade	C1-Guru	East side of the GRV	7.64736	39.7879	2377	OK		OR228596	SRR24719183	SAMN35324752
Ptychadena cooperi	SB501	P. cooperi clade	C1-Guru	East side of the GRV	7.85178	39.709	2449	OK		OR228594	SRR24719181	SAMN35324754
Ptychadena cooperi	XF-11-920	P. cooperi clade	C2-Bale	East side of the GRV	7.1112	39.743	3041	OK		OR228597	SRR24719054	SAMN35324589
Ptychadena cooperi	XF-15-069	P. cooperi clade	C2-Bale	East side of the GRV	7.12054	39.7199	3053			OR228616	SRR24719019	SAMN35324621
Ptychadena cooperi	MF8a	P. cooperi clade	C2-Bale	East side of the GRV	7.10587	39.8187	3068			OR228605	SRR24719196	SAMN35324690
Ptychadena cooperi	SB695	P. cooperi clade	C2-Bale	East side of the GRV	7.1084	39.7613	3037			OR228606	SRR24719241	SAMN35324801
Ptychadena cooperi	SB697	P. cooperi clade	C2-Bale	East side of the GRV	7.1084	39.7613	3037			OR228599	SRR24719240	SAMN35324802
Ptychadena cooperi	SB698	P. cooperi clade	C2-Bale	East side of the GRV	7.1084	39.7613	3037	OK		OR228609	SRR24719239	SAMN35324803
Ptychadena cooperi	SB699	P. cooperi clade	C2-Bale	East side of the GRV	7.1084	39.7613	3037			OR228615	SRR24719238	SAMN35324804
Ptychadena cooperi	SB700	P. cooperi clade	C2-Bale	East side of the GRV	7.2074	39.9652	2373	OK		OR228613	SRR24719237	SAMN35324805
Ptychadena cooperi	SB702	P. cooperi clade	C2-Bale	East side of the GRV	7.2074	39.9652	2373			OR228614	SRR24719236	SAMN35324806
Ptychadena cooperi	SB703	P. cooperi clade	C2-Bale	East side of the GRV	7.2074	39.9652	2373			OR228611	SRR24719235	SAMN35324807
Ptychadena cooperi	SB704	P. cooperi clade	C2-Bale	East side of the GRV	7.2074	39.9652	2373			OR228612	SRR24719234	SAMN35324808
Ptychadena cooperi	SB705	P. cooperi clade	C2-Bale	East side of the GRV	7.1084	39.7613	3037			OR228601	SRR24719232	SAMN35324809
Ptychadena cooperi	SB707	P. cooperi clade	C2-Bale	East side of the GRV	7.1084	39.7613	3037			OR228607	SRR24719231	SAMN35324810
Ptychadena cooperi	SB708	P. cooperi clade	C2-Bale	East side of the GRV	7.1084	39.7613	3037			OR228602	SRR24719230	SAMN35324811
Ptychadena cooperi	SK10	P. cooperi clade	C2-Bale	East side of the GRV	7.10587	39.8187	3068	OK	OK	OR228610	SRR24719206	SAMN35324681
Ptychadena cooperi	SK11	P. cooperi clade	C2-Bale	East side of the GRV	7.11989	39.7189	3053	OK		OR228603	SRR24719205	SAMN35324682
Ptychadena cooperi	SK12	P. cooperi clade	C2-Bale	East side of the GRV	7.11989	39.7189	3053			OR228598	SRR24719204	SAMN35324683
Ptychadena cooperi	SK13	P. cooperi clade	C2-Bale	East side of the GRV	7.11989	39.7189	3053			OR228608	SRR24719201	SAMN35324686
Ptychadena cooperi	SK14	P. cooperi clade	C2-Bale	East side of the GRV	7.11989	39.7189	3053			OR228604	SRR24719203	SAMN35324684
Ptychadena cooperi	SK15	P. cooperi clade	C2-Bale	East side of the GRV	7.11989	39.7189	3053			OR228600	SRR24719202	SAMN35324685
Ptychadena cooperi	XF-11-884	P. cooperi clade	C3-Arsi	East side of the GRV	6.9966	39.2961	2397	OK	OK	OR228617	SRR24719058	SAMN35324586
Ptychadena cooperi	XF-11-886	P. cooperi clade	C3-Arsi	East side of the GRV	6.9966	39.2961	2397	OK		OR228618	SRR24719057	SAMN35324587
Ptychadena cooperi	XF-11-892	P. cooperi clade	C3-Arsi	East side of the GRV	6.9966	39.2961	2397			OR228621	SRR24719056	SAMN35324588
Ptychadena cooperi	XF-13-615	P. cooperi clade	C3-Arsi	East side of the GRV	7.03556	39.1522	2402	OK		OR228622	SRR24719035	SAMN35324607
Ptychadena cooperi	XF-16-019	P. cooperi clade	C3-Arsi	East side of the GRV	7.77762	39.1529	2567	OK		OR228619	SRR24719288	SAMN35324658
Ptychadena cooperi	XF-16-020	P. cooperi clade	C3-Arsi	East side of the GRV	7.77762	39.1529	2567	OK		OR228620	SRR24719286	SAMN35324659
Ptychadena cooperi	XF-11-097	P. cooperi clade	C4-West	West side of the GRV	9.4977	38.8746	2626	OK		OR228623	SRR24719300	SAMN35324549
Ptychadena cooperi	XF-11-098	P. cooperi clade	C4-West	West side of the GRV	9.4977	38.8746	2626			OR228625	SRR24719299	SAMN35324550
Ptychadena cooperi	XF-11-099	P. cooperi clade	C4-West	West side of the GRV	9.4977	38.8746	2626			OR228624	SRR24719244	SAMN35324551
Ptychadena cooperi	XF-11-100	P. cooperi clade	C4-West	West side of the GRV	9.4977	38.8746	2626	OK		OR228626	SRR24719136	SAMN35324552
Ptychadena cooperi	XF-11-112	P. cooperi clade	C4-West	West side of the GRV	9.4977	38.8746	2626			OR228633	SRR24719055	SAMN35324553
Ptychadena cooperi	XF-11-233	P. cooperi clade	C4-West	West side of the GRV	9.4754	39.4045	2804	OK		OR228635	SRR24719243	SAMN35324569
Ptychadena cooperi	XF-11-269	P. cooperi clade	C4-West	West side of the GRV	9.6502	39.6252	3038			OR228636	SRR24719176	SAMN35324570
Ptychadena cooperi	XF-11-299	P. cooperi clade	C4-West	West side of the GRV	9.6753	39.5765	2808	OK		OR228644	SRR24719165	SAMN35324571
Ptychadena cooperi	XF-11-300	P. cooperi clade	C4-West	West side of the GRV	9.6753	39.5765	2808			OR228641	SRR24719084	SAMN35324572
Ptychadena cooperi	XF-11-303	P. cooperi clade	C4-West	West side of the GRV	9.6504	39.6237	2998	OK		OR228643	SRR24719073	SAMN35324573
Ptychadena cooperi	XF-11-304	P. cooperi clade	C4-West	West side of the GRV	9.6504	39.6237	2998			OR228645	SRR24719062	SAMN35324574
Ptychadena cooperi	XF-11-305	P. cooperi clade	C4-West	West side of the GRV	9.6504	39.6237	2998			OR228634	SRR24719233	SAMN35324575
Ptychadena cooperi	XF-15-020	P. cooperi clade	C4-West	West side of the GRV	9.04993	38.6158	2598	OK		OR228627	SRR24719026	SAMN35324615
Ptychadena cooperi	XF-15-039	P. cooperi clade	C4-West	West side of the GRV	9.16626	39.1104	2589	OK		OR228631	SRR24719025	SAMN35324616
Ptychadena cooperi	XF-15-040	P. cooperi clade	C4-West	West side of the GRV	9.16626	39.1104	2589			OR228628	SRR24719024	SAMN35324617
Ptychadena cooperi	XF-15-041	P. cooperi clade	C4-West	West side of the GRV	9.16626	39.1104	2589			OR228629	SRR24719023	SAMN35324618
Ptychadena cooperi	XF-15-042	P. cooperi clade	C4-West	West side of the GRV	9.16626	39.1104	2589			OR228632	SRR24719021	SAMN35324619
Ptychadena cooperi	XF-15-399	P. cooperi clade	C4-West	West side of the GRV	9.82235	38.5887	3002	OK		OR228648	SRR24719118	SAMN35324646
Ptychadena cooperi	XF-16-124	P. cooperi clade	C4-West	West side of the GRV	10.3316	39.7812	3305			OR228637	SRR24719280	SAMN35324665
Ptychadena cooperi	XF-16-125	P. cooperi clade	C4-West	West side of the GRV	10.3316	39.7812	3305	OK	OK	OR228638	SRR24719279	SAMN35324666
Ptychadena cooperi	XF-16-136	P. cooperi clade	C4-West	West side of the GRV	9.68224	39.5505	2791			OR228642	SRR24719275	SAMN35324669
Ptychadena cooperi	XF-16-163	P. cooperi clade	C4-West	West side of the GRV	9.69788	39.5628	2791	OK		OR228647	SRR24719273	SAMN35324671
Ptychadena cooperi	MF10	P. cooperi clade	C4-West	West side of the GRV	10.3318	39.7862	3321			OR228639	SRR24719195	SAMN35324691
Ptychadena cooperi	MF6	P. cooperi clade	C4-West	West side of the GRV	9.69788	39.5628	2791	OK		OR228630	SRR24719200	SAMN35324687
Ptychadena cooperi	MF8b	P. cooperi clade	C4-West	West side of the GRV	9.69677	39.5636	2791	OK		OR228640	SRR24719199	SAMN35324688
Ptychadena cooperi	MF9	P. cooperi clade	C4-West	West side of the GRV	9.69788	39.5628	2791			OR228646	SRR24719197	SAMN35324689
Ptychadena erlangeri	XF-15-417	P. erlangeri clade	E1-Kibre	East side of the GRV	6.3844	38.5927	2676	OK		OR224295	SRR24719115	SAMN35324648
Ptychadena erlangeri	XF-15-420	P. erlangeri clade	E1-Kibre	East side of the GRV	6.32559	38.6645	2680	OK	OK	OR224296	SRR24719297	SAMN35324649
Ptychadena erlangeri	XF-15-050	P. erlangeri clade	E2-Assela	East side of the GRV	7.79247	39.148	2579	OK		OR224297	SRR24719020	SAMN35324620
Ptychadena erlangeri	XF-16-011	P. erlangeri clade	E2-Assela	East side of the GRV	7.84307	39.1384	2614	OK		OR224298	SRR24719290	SAMN35324656
Ptychadena erlangeri	XF-16-016	P. erlangeri clade	E2-Assela	East side of the GRV	7.84307	39.1384	2614	OK	OK	OR224300	SRR24719289	SAMN35324657
Ptychadena erlangeri	XF-16-024	P. erlangeri clade	E2-Assela	East side of the GRV	7.77762	39.1529	2567	OK		OR224299	SRR24719285	SAMN35324660
Ptychadena erlangeri	XF-15-400	P. erlangeri clade	E3-West	West side of the GRV	9.78769	38.6974	2983	OK		OR224301	SRR24719117	SAMN35324647
Ptychadena erlangeri	XF-16-106	P. erlangeri clade	E3-West	West side of the GRV	10.1649	39.7648	3187	OK		OR224302	SRR24719283	SAMN35324662
Ptychadena erlangeri	XF-16-114	P. erlangeri clade	E3-West	West side of the GRV	10.3247	39.8092	3148	OK		OR224304	SRR24719282	SAMN35324663
Ptychadena erlangeri	XF-16-118	P. erlangeri clade	E3-West	West side of the GRV	10.3316	39.7812	3305	OK	OK	OR224307	SRR24719281	SAMN35324664
Ptychadena erlangeri	XF-16-126	P. erlangeri clade	E3-West	West side of the GRV	10.3316	39.7812	3305			OR224306	SRR24719278	SAMN35324667
Ptychadena erlangeri	XF-16-131	P. erlangeri clade	E3-West	West side of the GRV	10.1649	39.7648	3187			OR224310	SRR24719277	SAMN35324668
Ptychadena erlangeri	XF-16-142	P. erlangeri clade	E3-West	West side of the GRV	9.68224	39.5505	2791	OK		OR224308	SRR24719274	SAMN35324670
Ptychadena erlangeri	SB231	P. erlangeri clade	E3-West	West side of the GRV	7.91254	38.0644	2918	OK		OR224318	SRR24719104	SAMN35324710
Ptychadena erlangeri	SB232	P. erlangeri clade	E3-West	West side of the GRV	7.91254	38.0644	2918			OR224319	SRR24719103	SAMN35324711
Ptychadena erlangeri	SB562	P. erlangeri clade	E3-West	West side of the GRV	10.3247	39.8092	3148			OR224305	SRR24719173	SAMN35324761
Ptychadena erlangeri	SB570	P. erlangeri clade	E3-West	West side of the GRV	9.88184	38.366	2538	OK		OR224311	SRR24719171	SAMN35324763
Ptychadena erlangeri	SB615	P. erlangeri clade	E3-West	West side of the GRV	9.06917	38.5214	2397			OR224315	SRR24719160	SAMN35324773
Ptychadena erlangeri	SB616	P. erlangeri clade	E3-West	West side of the GRV	9.06917	38.5214	2397			OR224317	SRR24719159	SAMN35324774
Ptychadena erlangeri	SB889	P. erlangeri clade	E3-West	West side of the GRV	9.07929	38.5023	2397	OK		OR224316	SRR24719142	SAMN35324840
Ptychadena erlangeri	SB907	P. erlangeri clade	E3-West	West side of the GRV	8.90068	37.8927	2563	OK		OR224312	SRR24719141	SAMN35324841
Ptychadena erlangeri	SB926	P. erlangeri clade	E3-West	West side of the GRV	8.90068	37.8927	2563			OR224313	SRR24719140	SAMN35324842
Ptychadena erlangeri	SB935	P. erlangeri clade	E3-West	West side of the GRV	8.90068	37.8927	2563			OR224314	SRR24719139	SAMN35324843
Ptychadena erlangeri	SB962	P. erlangeri clade	E3-West	West side of the GRV	9.69677	39.5636	2791			OR224309	SRR24719138	SAMN35324844
Ptychadena erlangeri	SB981	P. erlangeri clade	E3-West	West side of the GRV	10.2943	39.8054	3328	OK		OR224303	SRR24719137	SAMN35324845
Ptychadena levenorum	XF-11-923	P. erlangeri clade		East side of the GRV	7.1112	39.743	3041	OK		OR224276	SRR24719053	SAMN35324590
Ptychadena levenorum	XF-13-078	P. erlangeri clade		East side of the GRV	6.72417	39.7225	2404	OK		OR224283	SRR24719050	SAMN35324593
Ptychadena levenorum	XF-15-158	P. erlangeri clade		East side of the GRV	7.10606	39.8182	3068	OK		OR224282	SRR24719009	SAMN35324630
Ptychadena levenorum	XF-16-090	P. erlangeri clade		East side of the GRV	7.10648	39.8184	3065	OK		OR224278	SRR24719284	SAMN35324661
Ptychadena levenorum	SB043	P. erlangeri clade		East side of the GRV	6.86323	39.1948	3260	OK		OR224285	SRR24719193	SAMN35324693
Ptychadena levenorum	SB066	P. erlangeri clade		East side of the GRV	7.09149	39.7834	3179	OK		OR224280	SRR24719192	SAMN35324694
Ptychadena levenorum	SB094	P. erlangeri clade		East side of the GRV	7.10563	39.8168	3068	OK		OR224277	SRR24719112	SAMN35324703
Ptychadena levenorum	SB726	P. erlangeri clade		East side of the GRV	7.10587	39.8187	3068	OK	OK	OR224281	SRR24719224	SAMN35324817
Ptychadena levenorum	SB729	P. erlangeri clade		East side of the GRV	7.10587	39.8187	3068			OR224279	SRR24719220	SAMN35324820
Ptychadena levenorum	SB739	P. erlangeri clade		East side of the GRV	6.71961	39.7213	2404	OK		OR224284	SRR24719153	SAMN35324830
Ptychadena nana	SB487	P. erlangeri clade		East side of the GRV	8.1303	39.3985	2357			OR224286	SRR24719242	SAMN35324749
Ptychadena nana	SB488	P. erlangeri clade		East side of the GRV	8.1303	39.3985	2357			OR224288	SRR24719185	SAMN35324750
Ptychadena nana	SB495	P. erlangeri clade		East side of the GRV	7.73068	39.7133	2373	OK	OK	OR224291	SRR24719182	SAMN35324753
Ptychadena nana	SB508	P. erlangeri clade		East side of the GRV	8.1086	39.4486	2586	OK		OR224289	SRR24719180	SAMN35324755
Ptychadena nana	SB510	P. erlangeri clade		East side of the GRV	8.1086	39.4486	2586	OK		OR224293	SRR24719179	SAMN35324756
Ptychadena nana	SB515	P. erlangeri clade		East side of the GRV	8.1086	39.4486	2586			OR224290	SRR24719178	SAMN35324757
Ptychadena nana	SB516	P. erlangeri clade		East side of the GRV	8.1086	39.4486	2586			OR224287	SRR24719177	SAMN35324758
Ptychadena nana	SB523	P. erlangeri clade		East side of the GRV	8.1086	39.4486	2586			OR224294	SRR24719175	SAMN35324759
Ptychadena nana	SB525	P. erlangeri clade		East side of the GRV	8.1086	39.4486	2586			OR224292	SRR24719174	SAMN35324760
Ptychadena robeensis	XF-11-933	P. erlangeri clade		East side of the GRV	7.1405	39.9159	2545	OK		OR223694	SRR24719052	SAMN35324591
Ptychadena robeensis	XF-11-934	P. erlangeri clade		East side of the GRV	7.1405	39.9159	2545			OR223695	SRR24719051	SAMN35324592
Ptychadena robeensis	XF-13-106	P. erlangeri clade		East side of the GRV	7.1	40.0358	2470	OK		OR223701	SRR24719049	SAMN35324594
Ptychadena robeensis	XF-13-107	P. erlangeri clade		East side of the GRV	7.1	40.0358	2470			OR223706	SRR24719048	SAMN35324595
Ptychadena robeensis	XF-15-139	P. erlangeri clade		East side of the GRV	7.172	39.9722	2411	OK		OQ204126	SRR24719013	SAMN35324627
Ptychadena robeensis	XF-15-140	P. erlangeri clade		East side of the GRV	7.172	39.9722	2411			OR223700	SRR24719012	SAMN35324628
Ptychadena robeensis	XF-15-149	P. erlangeri clade		East side of the GRV	7.05102	39.9826	2559	OK		OR223713	SRR24719010	SAMN35324629
Ptychadena robeensis	SB070	P. erlangeri clade		East side of the GRV	7.21107	39.9672	2371	OK		OR223735	SRR24719191	SAMN35324695
Ptychadena robeensis	SB071	P. erlangeri clade		East side of the GRV	7.21107	39.9672	2371			OR223719	SRR24719190	SAMN35324696
Ptychadena robeensis	SB073	P. erlangeri clade		East side of the GRV	7.21107	39.9672	2371			OR223697	SRR24719189	SAMN35324697
Ptychadena robeensis	SB074	P. erlangeri clade		East side of the GRV	7.21107	39.9672	2371			OR223723	SRR24719188	SAMN35324698
Ptychadena robeensis	SB081	P. erlangeri clade		East side of the GRV	7.21107	39.9672	2371		OK	OR223738	SRR24719186	SAMN35324699
Ptychadena robeensis	SB082	P. erlangeri clade		East side of the GRV	7.21107	39.9672	2371			OR223699	SRR24719116	SAMN35324700
Ptychadena robeensis	SB083	P. erlangeri clade		East side of the GRV	7.21107	39.9672	2371			OR223720	SRR24719114	SAMN35324701
Ptychadena robeensis	SB088	P. erlangeri clade		East side of the GRV	7.10563	39.8168	3068	OK		OR223728	SRR24719113	SAMN35324702
Ptychadena robeensis	SB645	P. erlangeri clade		East side of the GRV	7.22651	39.9612	2373			OR223696	SRR24719087	SAMN35324776
Ptychadena robeensis	SB646	P. erlangeri clade		East side of the GRV	7.22651	39.9612	2373			OR223718	SRR24719086	SAMN35324777
Ptychadena robeensis	SB648	P. erlangeri clade		East side of the GRV	7.22651	39.9612	2373			OR223737	SRR24719085	SAMN35324778
Ptychadena robeensis	SB649	P. erlangeri clade		East side of the GRV	7.22651	39.9612	2373			OR223746	SRR24719083	SAMN35324779
Ptychadena robeensis	SB651	P. erlangeri clade		East side of the GRV	7.22651	39.9612	2373			OR223702	SRR24719082	SAMN35324780
Ptychadena robeensis	SB653	P. erlangeri clade		East side of the GRV	7.22651	39.9612	2373			OR223724	SRR24719081	SAMN35324781
Ptychadena robeensis	SB654	P. erlangeri clade		East side of the GRV	7.22651	39.9612	2373			OR223711	SRR24719080	SAMN35324782
Ptychadena robeensis	SB662	P. erlangeri clade		East side of the GRV	7.22651	39.9612	2373			OR223751	SRR24719079	SAMN35324783
Ptychadena robeensis	SB663	P. erlangeri clade		East side of the GRV	7.22651	39.9612	2373			OR223712	SRR24719078	SAMN35324784
Ptychadena robeensis	SB664	P. erlangeri clade		East side of the GRV	7.22651	39.9612	2373			OR223725	SRR24719077	SAMN35324785
Ptychadena robeensis	SB665	P. erlangeri clade		East side of the GRV	7.22651	39.9612	2373	OK		OR223739	SRR24719076	SAMN35324786
Ptychadena robeensis	SB666	P. erlangeri clade		East side of the GRV	7.22651	39.9612	2373			OR223744	SRR24719075	SAMN35324787
Ptychadena robeensis	SB668	P. erlangeri clade		East side of the GRV	7.22651	39.9612	2373			OR223747	SRR24719074	SAMN35324788
Ptychadena robeensis	SB669	P. erlangeri clade		East side of the GRV	7.22651	39.9612	2373			OR223753	SRR24719072	SAMN35324789
Ptychadena robeensis	SB670	P. erlangeri clade		East side of the GRV	7.22651	39.9612	2373			OR223722	SRR24719071	SAMN35324790
Ptychadena robeensis	SB671	P. erlangeri clade		East side of the GRV	7.22651	39.9612	2373			OR223708	SRR24719070	SAMN35324791
Ptychadena robeensis	SB672	P. erlangeri clade		East side of the GRV	7.22651	39.9612	2373			OR223752	SRR24719069	SAMN35324792
Ptychadena robeensis	SB673	P. erlangeri clade		East side of the GRV	7.22651	39.9612	2373			OR223717	SRR24719068	SAMN35324793
Ptychadena robeensis	SB674	P. erlangeri clade		East side of the GRV	7.22651	39.9612	2373			OR223749	SRR24719067	SAMN35324794
Ptychadena robeensis	SB675	P. erlangeri clade		East side of the GRV	7.22651	39.9612	2373			OR223714	SRR24719066	SAMN35324795
Ptychadena robeensis	SB676	P. erlangeri clade		East side of the GRV	7.22651	39.9612	2373			OR223733	SRR24719065	SAMN35324796
Ptychadena robeensis	SB677	P. erlangeri clade		East side of the GRV	7.22651	39.9612	2373			OR223721	SRR24719064	SAMN35324797
Ptychadena robeensis	SB685	P. erlangeri clade		East side of the GRV	7.22651	39.9612	2373			OR223740	SRR24719063	SAMN35324798
Ptychadena robeensis	SB689	P. erlangeri clade		East side of the GRV	7.10563	39.8168	3068			OR223743	SRR24719061	SAMN35324799
Ptychadena robeensis	SB692	P. erlangeri clade		East side of the GRV	7.22669	39.9611	2373	OK		OR223705	SRR24719060	SAMN35324800
Ptychadena robeensis	SB719	P. erlangeri clade		East side of the GRV	7.10587	39.8187	3068	OK		OR223703	SRR24719229	SAMN35324812
Ptychadena robeensis	SB720	P. erlangeri clade		East side of the GRV	7.10587	39.8187	3068			OR223748	SRR24719228	SAMN35324813
Ptychadena robeensis	SB723	P. erlangeri clade		East side of the GRV	7.10587	39.8187	3068			OR223729	SRR24719227	SAMN35324814
Ptychadena robeensis	SB724	P. erlangeri clade		East side of the GRV	7.10587	39.8187	3068			OR223709	SRR24719226	SAMN35324815
Ptychadena robeensis	SB725	P. erlangeri clade		East side of the GRV	7.10587	39.8187	3068			OR223730	SRR24719225	SAMN35324816
Ptychadena robeensis	SB727	P. erlangeri clade		East side of the GRV	7.10587	39.8187	3068			OR223731	SRR24719223	SAMN35324818
Ptychadena robeensis	SB728	P. erlangeri clade		East side of the GRV	7.10587	39.8187	3068			OR223734	SRR24719221	SAMN35324819
Ptychadena robeensis	SB730	P. erlangeri clade		East side of the GRV	7.22572	39.9628	2373	OK		OR223698	SRR24719219	SAMN35324821
Ptychadena robeensis	SB731	P. erlangeri clade		East side of the GRV	7.22572	39.9628	2373			OR223750	SRR24719218	SAMN35324822
Ptychadena robeensis	SB732	P. erlangeri clade		East side of the GRV	7.22572	39.9628	2373			OR223741	SRR24719217	SAMN35324823
Ptychadena robeensis	SB733	P. erlangeri clade		East side of the GRV	7.22572	39.9628	2373			OR223715	SRR24719216	SAMN35324824
Ptychadena robeensis	SB734	P. erlangeri clade		East side of the GRV	7.22572	39.9628	2373			OR223745	SRR24719215	SAMN35324825
Ptychadena robeensis	SB735	P. erlangeri clade		East side of the GRV	7.22572	39.9628	2373			OR223742	SRR24719214	SAMN35324826
Ptychadena robeensis	SB736	P. erlangeri clade		East side of the GRV	7.22572	39.9628	2373			OR223736	SRR24719157	SAMN35324827
Ptychadena robeensis	SB737	P. erlangeri clade		East side of the GRV	7.22572	39.9628	2373			OR223704	SRR24719156	SAMN35324828
Ptychadena robeensis	SB738	P. erlangeri clade		East side of the GRV	7.22572	39.9628	2373			OR223726	SRR24719154	SAMN35324829
Ptychadena robeensis	SB740	P. erlangeri clade		East side of the GRV	7.22572	39.9628	2373			OR223732	SRR24719152	SAMN35324831
Ptychadena robeensis	SB831	P. erlangeri clade		East side of the GRV	7.22572	39.9628	2373			OR223716	SRR24719148	SAMN35324835
Ptychadena robeensis	SB832	P. erlangeri clade		East side of the GRV	7.22572	39.9628	2373			OR223727	SRR24719147	SAMN35324836
Ptychadena robeensis	SB833	P. erlangeri clade		East side of the GRV	7.22546	39.9627	2373			OR223707	SRR24719146	SAMN35324837
Ptychadena robeensis	SB834	P. erlangeri clade		East side of the GRV	7.172	39.9722	2411			OR223710	SRR24719145	SAMN35324838
Ptychadena beka	XF-11-196	P. neumanni clade		West side of the GRV	8.8782	38.7856	2063	OK		OR223595	SRR24719266	SAMN35324567
Ptychadena beka	XF-11-216	P. neumanni clade		West side of the GRV	8.8556	38.802	2087			OR223599	SRR24719255	SAMN35324568
Ptychadena beka	XF-11-434	P. neumanni clade		West side of the GRV	7.6493	36.845	1716	OK		OR223609	SRR24719222	SAMN35324576
Ptychadena beka	XF-11-435	P. neumanni clade		West side of the GRV	7.6493	36.845	1716			OR223628	SRR24719155	SAMN35324577
Ptychadena beka	XF-11-436	P. neumanni clade		West side of the GRV	7.6493	36.845	1716			OR223629	SRR24719144	SAMN35324578
Ptychadena beka	XF-11-438	P. neumanni clade		West side of the GRV	7.6493	36.845	1716			OR223632	SRR24719135	SAMN35324579
Ptychadena beka	XF-11-439	P. neumanni clade		West side of the GRV	7.6493	36.845	1716			OR223630	SRR24719134	SAMN35324580
Ptychadena beka	XF-11-590	P. neumanni clade		West side of the GRV	7.7242	36.8029	1920	OK		OR223612	SRR24719133	SAMN35324581
Ptychadena beka	XF-11-591	P. neumanni clade		West side of the GRV	7.7242	36.8029	1920			OR223610	SRR24719132	SAMN35324582
Ptychadena beka	XF-11-592	P. neumanni clade		West side of the GRV	7.7242	36.8029	1920			OR223635	SRR24719131	SAMN35324583
Ptychadena beka	XF-11-593	P. neumanni clade		West side of the GRV	7.7242	36.8029	1920			OR223636	SRR24719130	SAMN35324584
Ptychadena beka	XF-13-183	P. neumanni clade		West side of the GRV	7.47417	37.8353	2207	OK		OR223638	SRR24719047	SAMN35324596
Ptychadena beka	XF-13-195	P. neumanni clade		West side of the GRV	9.07694	38.5019	2397			OR223620	SRR24719046	SAMN35324597
Ptychadena beka	XF-13-200	P. neumanni clade		West side of the GRV	9.06833	36.9222	1709	OK		OR223613	SRR24719045	SAMN35324598
Ptychadena beka	XF-13-222	P. neumanni clade		West side of the GRV	9.01722	38.2022	2197			OR223605	SRR24719043	SAMN35324599
Ptychadena beka	XF-13-230	P. neumanni clade		West side of the GRV	8.96833	37.5686	2370	OK		OR223596	SRR24719042	SAMN35324600
Ptychadena beka	XF-13-231	P. neumanni clade		West side of the GRV	9.01722	38.2022	2197			OR223601	SRR24719041	SAMN35324601
Ptychadena beka	XF-13-291	P. neumanni clade		West side of the GRV	8.96833	37.5686	2370			OR223626	SRR24719037	SAMN35324605
Ptychadena beka	XF-13-292	P. neumanni clade		West side of the GRV	9.06833	36.9222	1709			OR223627	SRR24719036	SAMN35324606
Ptychadena beka	XF-15-283	P. neumanni clade		West side of the GRV	8.97415	36.4906	2236	OK		OR223614	SRR24719128	SAMN35324637
Ptychadena beka	XF-16-001	P. neumanni clade		West side of the GRV	9.05077	38.4312	2402			OR223621	SRR24719291	SAMN35324655
Ptychadena beka	AB4051	P. neumanni clade		North Blue Nile Valley	10.92	36.57	1678	OK		OR223637	SRR24719194	SAMN35324692
Ptychadena beka	SB268	P. neumanni clade		West side of the GRV	7.50854	36.0637	1867			OR223598	SRR24719101	SAMN35324713
Ptychadena beka	SB269	P. neumanni clade		West side of the GRV	7.50235	36.096	2187			OR223607	SRR24719100	SAMN35324714
Ptychadena beka	SB270	P. neumanni clade		West side of the GRV	8.96707	37.8471	2168	OK		OR223616	SRR24719099	SAMN35324715
Ptychadena beka	SB271	P. neumanni clade		West side of the GRV	8.95117	37.8461	2211	OK		OR223602	SRR24719098	SAMN35324716
Ptychadena beka	SB272	P. neumanni clade		West side of the GRV	8.99217	37.8053	1956			OR223603	SRR24719097	SAMN35324717
Ptychadena beka	SB276	P. neumanni clade		West side of the GRV	8.99197	37.7951	1921			OR223600	SRR24719096	SAMN35324718
Ptychadena beka	SB277	P. neumanni clade		West side of the GRV	8.99197	37.7951	1921	OK		OR223623	SRR24719094	SAMN35324719
Ptychadena beka	SB278	P. neumanni clade		West side of the GRV	8.99174	37.7961	1921			OR223624	SRR24719093	SAMN35324720
Ptychadena beka	SB282	P. neumanni clade		West side of the GRV	8.99504	36.4954	2223	OK		OR223622	SRR24719092	SAMN35324721
Ptychadena beka	SB287	P. neumanni clade		West side of the GRV	8.99504	36.4954	2223			OR223625	SRR24719091	SAMN35324722
Ptychadena beka	SB291	P. neumanni clade		West side of the GRV	8.99504	36.4954	2223		OK	OR223615	SRR24719090	SAMN35324723
Ptychadena beka	SB305	P. neumanni clade		West side of the GRV	8.11928	36.4624	2070			OR223631	SRR24719269	SAMN35324726
Ptychadena beka	SB306	P. neumanni clade		West side of the GRV	8.11928	36.4624	2070	OK		OR223611	SRR24719268	SAMN35324727
Ptychadena beka	SB307	P. neumanni clade		West side of the GRV	8.11928	36.4624	2070			OR223633	SRR24719267	SAMN35324728
Ptychadena beka	SB308	P. neumanni clade		West side of the GRV	8.11928	36.4624	2070			OR223634	SRR24719265	SAMN35324729
Ptychadena beka	SB471	P. neumanni clade		East side of the GRV	8.12754	39.2732	2161	OK		OR223606	SRR24719245	SAMN35324748
Ptychadena beka	SB566	P. neumanni clade		West side of the GRV	10.0197	38.2494	2475	OK		OR223617	SRR24719172	SAMN35324762
Ptychadena beka	SB574	P. neumanni clade		West side of the GRV	9.86641	38.3758	2576	OK		OR223618	SRR24719170	SAMN35324764
Ptychadena beka	SB576	P. neumanni clade		West side of the GRV	9.86641	38.3758	2576			OR223619	SRR24719169	SAMN35324765
Ptychadena beka	SB613	P. neumanni clade		West side of the GRV	9.00939	38.283	2171			OR223604	SRR24719161	SAMN35324772
Ptychadena beka	SB617	P. neumanni clade		West side of the GRV	9.06917	38.5214	2397			OR223597	SRR24719158	SAMN35324775
Ptychadena beka	SB840	P. neumanni clade		West side of the GRV	9.04731	38.4146	2367			OR223608	SRR24719143	SAMN35324839
Ptychadena delphina	XF-13-283	P. neumanni clade		West side of the GRV	8.96889	38.0292	2473	OK		OR223662	SRR24719040	SAMN35324602
Ptychadena delphina	XF-13-285	P. neumanni clade		West side of the GRV	8.96889	38.0292	2473			OR223664	SRR24719039	SAMN35324603
Ptychadena delphina	XF-13-290	P. neumanni clade		West side of the GRV	8.2	36.45	2232			OR223663	SRR24719038	SAMN35324604
Ptychadena delphina	XF-15-277	P. neumanni clade		West side of the GRV	7.94345	35.5352	1792	OK		OR223668	SRR24719129	SAMN35324636
Ptychadena delphina	XF-16-241	P. neumanni clade		West side of the GRV	8.37463	36.2596	1876	OK		OR223665	SRR24719270	SAMN35324674
Ptychadena delphina	SB295	P. neumanni clade		West side of the GRV	8.43296	36.3176	1968	OK		OR223672	SRR24719089	SAMN35324724
Ptychadena delphina	SB310	P. neumanni clade		West side of the GRV	8.21946	36.446	2156		OK	OR223666	SRR24719263	SAMN35324731
Ptychadena delphina	SB313	P. neumanni clade		West side of the GRV	8.21946	36.446	2156	OK		OR223674	SRR24719260	SAMN35324734
Ptychadena delphina	SB314	P. neumanni clade		West side of the GRV	8.21946	36.446	2156			OR223675	SRR24719259	SAMN35324735
Ptychadena delphina	SB341	P. neumanni clade		West side of the GRV	8.17686	35.3627	1626	OK		OR223673	SRR24719254	SAMN35324739
Ptychadena delphina	SB354	P. neumanni clade		West side of the GRV	8.08019	35.5239	1905	OK		OR223667	SRR24719252	SAMN35324741
Ptychadena delphina	SB355	P. neumanni clade		West side of the GRV	8.08019	35.5239	1905			OR223669	SRR24719251	SAMN35324742
Ptychadena delphina	SB356	P. neumanni clade		West side of the GRV	8.06485	35.5236	1862	OK		OR223670	SRR24719250	SAMN35324743
Ptychadena delphina	SB357	P. neumanni clade		West side of the GRV	8.06485	35.5236	1862			OR223671	SRR24719249	SAMN35324744
Ptychadena delphina	SB363	P. neumanni clade		West side of the GRV	8.04032	35.5241	1943	OK		OR223676	SRR24719248	SAMN35324745
Ptychadena doro	XF-15-252	P. neumanni clade		West side of the GRV	7.40666	35.3951	2341	OK		OR223650	SRR24719005	SAMN35324634
Ptychadena doro	XF-15-260	P. neumanni clade		West side of the GRV	7.42131	35.3993	2318			OR223655	SRR24719004	SAMN35324635
Ptychadena doro	XF-16-200	P. neumanni clade		West side of the GRV	7.73067	36.6926	2266	OK		OR223657	SRR24719272	SAMN35324672
Ptychadena doro	SB247	P. neumanni clade		West side of the GRV	7.54485	36.582	2177	OK		OR223656	SRR24719102	SAMN35324712
Ptychadena doro	SB299	P. neumanni clade		West side of the GRV	8.21946	36.446	2156	OK		OR223651	SRR24719088	SAMN35324725
Ptychadena doro	SB309	P. neumanni clade		West side of the GRV	8.27417	36.4443	2220	OK		OR223659	SRR24719264	SAMN35324730
Ptychadena doro	SB311	P. neumanni clade		West side of the GRV	8.21946	36.446	2156			OR223660	SRR24719262	SAMN35324732
Ptychadena doro	SB312	P. neumanni clade		West side of the GRV	8.21946	36.446	2156			OR223652	SRR24719261	SAMN35324733
Ptychadena doro	SB327	P. neumanni clade		West side of the GRV	8.21946	36.446	2156			OR223661	SRR24719258	SAMN35324736
Ptychadena doro	SB328	P. neumanni clade		West side of the GRV	8.21946	36.446	2156		OK	OR223658	SRR24719257	SAMN35324737
Ptychadena doro	SB346	P. neumanni clade		West side of the GRV	8.16452	35.3819	1651	OK		OR223653	SRR24719253	SAMN35324740
Ptychadena doro	SB408	P. neumanni clade		West side of the GRV	7.5532	35.4158	1990	OK		OR223654	SRR24719247	SAMN35324746
Ptychadena goweri	XF-15-086	P. neumanni clade		East side of the GRV	6.6393	39.7347	1916	OK		OR223639	SRR24719018	SAMN35324622
Ptychadena goweri	XF-15-103	P. neumanni clade		East side of the GRV	6.58655	39.7417	1778	OK		OR223640	SRR24719017	SAMN35324623
Ptychadena goweri	XF-15-121	P. neumanni clade		East side of the GRV	6.6634	39.7302	1973	OK		OR223642	SRR24719014	SAMN35324626
Ptychadena goweri	XF-15-425	P. neumanni clade		East side of the GRV	6.04546	38.837	2179	OK		OR223645	SRR24719296	SAMN35324650
Ptychadena goweri	XF-15-427	P. neumanni clade		East side of the GRV	5.90546	38.9334	1733	OK		OR223646	SRR24719295	SAMN35324651
Ptychadena goweri	XF-15-449	P. neumanni clade		East side of the GRV	6.71925	39.7202	2404	OK		OR223644	SRR24719294	SAMN35324652
Ptychadena goweri	SB099	P. neumanni clade		East side of the GRV	6.6393	39.7347	1916			OR223641	SRR24719111	SAMN35324704
Ptychadena goweri	SB159	P. neumanni clade		East side of the GRV	6.00934	38.8576	2179	OK		OR223648	SRR24719107	SAMN35324708
Ptychadena goweri	SB160	P. neumanni clade		East side of the GRV	6.00934	38.8576	2179			OR223649	SRR24719105	SAMN35324709
Ptychadena goweri	SB807	P. neumanni clade		East side of the GRV	6.66402	39.7301	1973	OK		OR223643	SRR24719150	SAMN35324833
Ptychadena goweri	SB808	P. neumanni clade		East side of the GRV	6.71639	39.7257	2382	OK	OK	OR223647	SRR24719149	SAMN35324834
Ptychadena harenna	XF-15-104	P. neumanni clade		East side of the GRV	6.58655	39.7417	1778	OK	OK	OR223688	SRR24719016	SAMN35324624
Ptychadena harenna	XF-15-106	P. neumanni clade		East side of the GRV	6.58655	39.7417	1778	OK		OR223689	SRR24719015	SAMN35324625
Ptychadena harenna	SB101	P. neumanni clade		East side of the GRV	6.6634	39.7302	1973	OK		OR223690	SRR24719110	SAMN35324705
Ptychadena harenna	SB102	P. neumanni clade		East side of the GRV	6.6634	39.7302	1973	OK		OR223693	SRR24719109	SAMN35324706
Ptychadena harenna	SB142	P. neumanni clade		East side of the GRV	6.48294	39.7487	1515	OK		OR223691	SRR24719108	SAMN35324707
Ptychadena harenna	SB795	P. neumanni clade		East side of the GRV	6.71639	39.7257	2382	OK		OR223692	SRR24719151	SAMN35324832
Ptychadena neumanni	XF-15-173	P. neumanni clade	N1	East side of the GRV	7.08332	38.6381	1927	OK	OK	OR223677	SRR24719008	SAMN35324631
Ptychadena neumanni	XF-15-183	P. neumanni clade	N1	West side of the GRV	7.3111	36.0796	1932	OK		OR223678	SRR24719007	SAMN35324632
Ptychadena neumanni	XF-16-203	P. neumanni clade	N1	West side of the GRV	7.25421	36.2628	1975	OK		OR223679	SRR24719271	SAMN35324673
Ptychadena neumanni	SB462	P. neumanni clade	N1	West side of the GRV	7.54234	36.5732	2077	OK		OR223680	SRR24719246	SAMN35324747
Ptychadena neumanni	XF-16-302	P. neumanni clade	N2	West side of the GRV	6.23695	35.5712	1958	OK	OK	OR223681	SRR24719213	SAMN35324675
Ptychadena neumanni	XF-16-303	P. neumanni clade	N2	West side of the GRV	6.23695	35.5712	1958			OR223682	SRR24719212	SAMN35324676
Ptychadena neumanni	XF-16-313	P. neumanni clade	N2	West side of the GRV	6.16928	35.5698	2320			OR223683	SRR24719211	SAMN35324677
Ptychadena neumanni	XF-16-326	P. neumanni clade	N2	West side of the GRV	6.84477	35.8651	2098	OK		OR223684	SRR24719210	SAMN35324678
Ptychadena neumanni	XF-16-327	P. neumanni clade	N2	West side of the GRV	7.0203	35.7544	2486	OK		OR223685	SRR24719208	SAMN35324679
Ptychadena neumanni	XF-16-344	P. neumanni clade	N2	West side of the GRV	7.42436	35.4001	2408			OR223686	SRR24719207	SAMN35324680
Ptychadena neumanni	SB333	P. neumanni clade	N2	West side of the GRV	8.20139	35.3772	1679	OK		OR223687	SRR24719256	SAMN35324738
Ptychadena anchietae	XF-15-214	OUT			6.90778	35.4539	1061		OK	OR211557	SRR24719006	SAMN35324633
Ptychadena nuerensis	XF-11-660	OUT			6.60747	37.8409	1286.87		OK	OR211558	SRR24719059	SAMN35324585
Ptychadena wadei	XF-15-323	OUT			11.5132	37.4926	1824		OK	OR211559	SRR24719124	SAMN35324640
Amolops ricketti	NC023949	OUT								NC023949
Kaloula pulchra	AY458595	OUT								AY458595
Leptopelis vermiculatus	JX564875	OUT								JX564875
Phrynobatrachus keniensis	JX564885	OUT							OK	JX564885
Quasipaa spinosa	NC013270	OUT								NC013270
Sooglossus thomasseti	JF703233	OUT								JF703233

## Sheet: TableS2
Table S2: Times of divergence (in million years) and probability of ancestral ranges. Node numbers are depicted in Figure S1.
Node number	Time(Mya)	CI 95%	Probablity of ancestral range
		(Mya)	E	W	N	EW	EN	WN	Clade
1	1.305	0.892-1.793	77.8199	16.7773	0	5.40278	0	0	cooperi
2	2.663	1.84-3.57	100	0	0	0	0	0	cooperi
3	3.346	2.349-4.444	91.098	6.30621	0	2.59578	0	0	cooperi
4	8.277	6.143-11.269	59.4367	3.55023	26.8923	0.57823	8.5782	0.96439	cooperi
5	0.573	0.391-0.801	87.0638	12.0938	0	0.842405	0	0	erlangeri
6	0.882	0.643-1.207	97.2318	1.34777	0	1.42042	0	0	erlangeri
7	4.613	3.358-6.193	100	0	0	0	0	0	erlangeri
8	5.887	4.409-7.864	99.6205	0.3009	0	0.07865	0	0	erlangeri
9	8.003	6.181-10.634	99.8125	0.175003	0	0.012523	0	0	erlangeri
10	0.973	0.655-1.343	0	100	0	0	0	0	neumanni
11	2.82	1.99-3.875	34.506	60.1639	0	5.33007	0	0	neumanni
12	4.181	2.939-5.671	0	100	0	0	0	0	neumanni
13	4.963	3.631-6.624	28.0054	70.3754	0	1.61918	0	0	neumanni
14	4.938	3.605-6.713	55.9955	23.9253	7.65802	2.29464	2.36496	7.76157	neumanni
15	6.669	5.007-8.794	54.4421	37.0053	4.1891	2.53413	0.936965	0.892441	neumanni
16	9.36	7.204-12.381	80.8523	13.0359	2.27207	3.30865	0.289473	0.24157	erlangeri + neumanni
17	11.681	8.827-15.494	69.0286	6.38553	11.1016	3.47975	7.68964	2.31486	erlangeri + neumanni + cooperi
#Results of Model Test BioGeoBears#
	LnL	numparams	d	e	j	AICc	AICc_wt
DIVALIKE+J	-24.82	3	0.0044	1e-12	0.1	57.24	0.61
DEC+J	-25.61	3	0.0038	1e-12	0.11	58.83	0.28
BAYAREALIKE+J	-26.53	3	0.003	1e-07	0.12	60.66	0.11
DIVALIKE	-32.16	2	0.025	2e-09	0	69.07	0.0016
DEC	-33.86	2	0.026	0.013	0	72.48	0.0003
BAYAREALIKE	-43.6	2	0.04	0.1	0	91.96	1.8e-08
# Use the highest AICc_wt to select the best model
===============================================================
alt	null	LnLalt	LnLnull	DFalt	DFnull	DF	Dstatistic	pval	test	tail	AIC1	AIC2	AICwt1	AICwt2	AICweight_ratio_model1	AICweight_ratio_model2
DIVALIKE+J	DIVALIKE	-24.82	-32.16	3	2	1	14.68	0.0001	chi-squared	one-tailed	55.64	68.32	1	0.0018	567.2	0.0018
DEC+J	DEC	-25.61	-33.86	3	2	1	16.5	4.9e-05	chi-squared	one-tailed	57.23	71.73	1	0.0007	1408	0.0007
BAYAREALIKE+J	BAYAREALIKE	-26.53	-43.6	3	2	1	34.15	5.1e-09	chi-squared	one-tailed	59.06	91.21	1	1e-07	9572710	1e-07
